# Supplementary material for: Characterisation of a Novel Pseudomonas Phage and Its Effect on the Survival of Galleria mellonella Larvae
Source: Pathogens. 2025 Dec 6;14(12):1248. doi: 10.3390/pathogens14121248 (PMC12735786; doi:10.3390/pathogens14121248)
Supplement: Supplementary file 1 [file pathogens-14-01248-s001.zip]

Archive with 1 entries (1 files):
- pathogens-3959969-supplementary.pdf
